# Supplementary material for: Asynchronous Stepped Fourier Transform Ion Mobility Spectrometry
Source: J Am Soc Mass Spectrom. 2025 Dec 8;37(1):86–94. doi: 10.1021/jasms.5c00220 (PMC12784390; doi:10.1021/jasms.5c00220)
Supplement: Supplementary file 1 [file js5c00220_si_001.zip]

Archive with 12 entries (9 files):
- Supplemental Materials/FTIMS Python Scripts/
- Supplemental Materials/FTIMS Python Scripts/Analog Discovery 2.py
- Supplemental Materials/FTIMS Python Scripts/Analog Discovery 3.py
- Supplemental Materials/FTIMS Python Scripts/FFT - Combine Files and Analyze by Fourier.py
- Supplemental Materials/FTIMS Python Scripts/NiDAQmx.py
- Supplemental Materials/Raspberry Pi/
- Supplemental Materials/Raspberry Pi/Bill Of Materials.txt
- Supplemental Materials/Raspberry Pi/Raspberry Pi FTIMS.py
- Supplemental Materials/Raspberry Pi/Raspberry Pi Interface Circuit.docx
- Supplemental Materials/Single Gate Python Control/
- Supplemental Materials/Single Gate Python Control/Combine all files - Single Gate.py
- Supplemental Materials/Single Gate Python Control/IMS_Python_V1.12.py
