# Supplementary material for: Asynchronous Stepped Fourier Transform Ion Mobility Spectrometry
Source: J Am Soc Mass Spectrom. 2025 Dec 8;37(1):86–94. doi: 10.1021/jasms.5c00220 (PMC12784390; doi:10.1021/jasms.5c00220)
Supplement: Supplementary file 1 [file js5c00220_si_001.zip › Supplemental Materials/FTIMS Python Scripts/Analog Discovery 3.py]

#----------------- Imports -------------------#
import dwfpy as dwf
import time
import numpy as np
import pandas as pd
from scipy.fft import fft, ifft
import matplotlib.pyplot as plt
import time
from tkinter import filedialog

#----------------- User Inputs ----------------#
startfreq = 10       #Starting frequency for pulsed FTIMS - lower will improve resolution be significantly increase time required
#freqstep = 1         #Frequency steps (prior frequency + freqstep = next frequency)
averages = 1         #Averages at each frequency - Timing determined by initial frequency. Subsequent frequencies will have more pulses but same number of points taken at the same time interval
numpts = 100         #Points taken at each frequency - Multiplication of this and averages gives total points at each step.

#------------User Inputs - Sequences-----------#
finalfreq = 2000
finalfreqstep = 500
freqstepseq = [5]
freqseq = [4000]
endfreqinitial = freqseq[0]
endfreq = endfreqinitial

#----------------- Calculations ---------------#
#freqstot = endfreq-startfreq+freqstep
timeper = float((1/startfreq))
sampfreq = float(numpts/timeper)
sampstot = int(numpts*averages)
timetotfreq = timeper*averages
#timetot = timetotfreq*freqstot

#----------------Data Sequence File Setup----------------#
sequence = 1

file_path = filedialog.asksaveasfilename(defaultextension=".csv",filetypes=[("csv file",".csv")], initialdir = "C:/IMS Data")

#--------------AD Setup/Data Sequence Start---------------------#
with dwf.Device(serial_number='210415BAFD1F') as device:
    Output = device.analog_output['ch1']
    Output.setup('square', amplitude = 2.5, offset = 2.5, start = False)
    OutputS = device.analog_output['ch2']
    OutputS.setup('sine', amplitude = 5, frequency = 100, start = True)
    Input = device.analog_input
    Input[0].setup(range=5.0)
    Input.single(sample_rate=sampfreq, buffer_size=sampstot, configure=True, start=True)

    #---------------Data Collection---------------#
    for y in freqstepseq:
        endfreq = endfreqinitial
        freqstep = y

        for i in freqseq:
    
            endfreq = i
            print("New End Frequency: ", endfreq)

            freqs = [*np.arange(startfreq, endfreq+freqstep, freqstep)]
            print(freqs)
            data = []

            for x in np.arange(startfreq, endfreq+freqstep, freqstep):
                Output.setup(frequency=x, start=True)
                print(x)
                time.sleep(.05)
                Input.wait_for_status(dwf.Status.DONE, read_data = True)
                #print(Input[0].get_data())
                data.append(float(sum(Input[0].get_data())/averages))
                time.sleep(0.1)

        #---------------Data Analysis----------------#
                
            df = pd.DataFrame()
            df["Freqs"] = freqs
            df["Data"] = data

            Fourier = fft(data)
            real = Fourier.real
            imag = Fourier.imag

            df["fft"] = Fourier
            df["fft-real"] = real
            df["fft-imag"] = imag

        #------------------Save to sequenced File--------#
            index = file_path.find('.csv')
            output_line = file_path[:index] + ' ' + str(sequence) + file_path[index:]
            df.to_csv(output_line, sep = ",", index=False)
            sequence += 1

#plt.plot(freqs,abs(real)+abs(imag), linestyle = "solid")
#plt.show()
