# Supplementary material for: Asynchronous Stepped Fourier Transform Ion Mobility Spectrometry
Source: J Am Soc Mass Spectrom. 2025 Dec 8;37(1):86–94. doi: 10.1021/jasms.5c00220 (PMC12784390; doi:10.1021/jasms.5c00220)
Supplement: Supplementary file 1 [file js5c00220_si_001.zip › Supplemental Materials/FTIMS Python Scripts/FFT - Combine Files and Analyze by Fourier.py]

import numpy as np
import matplotlib.pyplot as plt
from scipy.interpolate import UnivariateSpline
import os, numpy, PIL
import pandas as pd
from tkinter import filedialog

avgs = 1 #CHANGE to account for experiment investigated

allfiles=os.listdir(os.getcwd())
imlist=[filename for filename in allfiles if  filename[-4:] in [".csv"]]

df = pd.DataFrame()

for ind, i in enumerate(imlist):
    df_int = pd.DataFrame()
    file = pd.read_csv(i)
    #print(file)

    Freqs = file['Freqs']
    signal = file["Data"]
    #print(Freqs)
    #print(signal)

    swp_rt = (Freqs[1] - Freqs[0])/(0.05+(1/Freqs[0]*avgs))

    #print(swp_rt)

    time = []
    for x in range(0,len(signal)):
        time.append(x*((1/Freqs[0])+0.05))
  
    nPts = len(time)

    spln = UnivariateSpline(time, signal, s=0, k=1)
    signal_new = spln(time)

    normFac = 2/nPts
    N = int(nPts/2)

    xf = np.fft.fftfreq(nPts, np.diff(time).mean())
    Freq = xf[:N]
    yf = np.fft.fft(signal_new)
    Amplitude = (np.abs(yf[:N])*normFac)**2

    #sweep_rate = 1998/time[-1]
    #print(sweep_rate)

    ATD_time = (Freq/swp_rt)*1000

    filename = i
    df_int[filename+' time'] = ATD_time
    df_int[filename+' FFT'] = Amplitude
    df_int.reset_index
    df.reset_index
    df = pd.concat([df,df_int],axis = 1)


#print(df)

file_path = filedialog.asksaveasfilename(defaultextension = ".txt", filetypes = [("txt file", ".txt")], initialdir = os.getcwd())

df.to_csv(file_path, sep = "\t", index = False, decimal = ".")

df = df.sort_index()
i=0
while i < (len(df.columns)/2):
    print(i)
    plt.plot(df.iloc[:,i], df.iloc[:,(i+1)], label = df.iloc[:,(i+1)].name)
    
    i += 2

plt.axis([5,100,0,100])
plt.legend()
plt.show()
