# Supplementary material for: Asynchronous Stepped Fourier Transform Ion Mobility Spectrometry
Source: J Am Soc Mass Spectrom. 2025 Dec 8;37(1):86–94. doi: 10.1021/jasms.5c00220 (PMC12784390; doi:10.1021/jasms.5c00220)
Supplement: Supplementary file 1 [file js5c00220_si_001.zip › Supplemental Materials/FTIMS Python Scripts/NiDAQmx.py]

#----------------- Imports -------------------#
import time
import numpy as np
import pandas as pd
from scipy.fft import fft, ifft
import matplotlib.pyplot as plt
import time
from tkinter import filedialog
import nidaqmx
from nidaqmx.stream_writers import CounterWriter
from nidaqmx.constants import *

#----------------- User Inputs ----------------#
startfreq = 10       #Starting frequency for pulsed FTIMS - lower will improve resolution be significantly increase time required
#freqstep = 1         #Frequency steps (prior frequency + freqstep = next frequency)
averages = 1         #Averages at each frequency - Timing determined by initial frequency. Subsequent frequencies will have more pulses but same number of points taken at the same time interval
numpts = 100         #Points taken at each frequency - Multiplication of this and averages gives total points at each step.

#------------User Inputs - Sequences-----------#
finalfreq = 2000
finalfreqstep = 500
freqstepseq = [5]
freqseq = [4000]
endfreqinitial = freqseq[0]
endfreq = endfreqinitial

#----------------- Calculations ---------------#
#freqstot = endfreq-startfreq+freqstep
timeper = float((1/startfreq))
sampfreq = float(numpts/timeper)
sampstot = int(numpts*averages)
timetotfreq = timeper*averages
#timetot = timetotfreq*freqstot

#----------------Data Sequence File Setup----------------#
sequence = 1

file_path = filedialog.asksaveasfilename(defaultextension=".csv",filetypes=[("csv file",".csv")], initialdir = "C:/IMS Data")

#--------------AD Setup/Data Sequence Start---------------------#
CO1 = nidaqmx.Task("Counter Output 1")  #Counter Timer for pulse output split to both gates
CO1.co_channels.add_co_pulse_chan_time(counter = "Dev1/ctr0")
CO1.timing.cfg_implicit_timing(sample_mode=AcquisitionType.CONTINUOUS)
cw = CounterWriter(CO1.out_stream,True)
CO1.start()
cw.write_one_sample_pulse_frequency(startfreq, 0.5, 10)

AI1 = nidaqmx.Task("Signal Input")  #Analog Input for amplified signal
AI1.ai_channels.add_ai_voltage_chan("Dev1/ai1", terminal_config = TerminalConfiguration.RSE)
#AI1.triggers.start_trigger.cfg_dig_edge_start_trig("PFI12")
#AI1.triggers.start_trigger.retriggerable = True
AI1.timing.cfg_samp_clk_timing(sampfreq, sample_mode=AcquisitionType.FINITE, samps_per_chan = sampstot)
#AI1.start()

    #---------------Data Collection---------------#
for y in freqstepseq:
    endfreq = endfreqinitial
    freqstep = y

    for i in freqseq:

        endfreq = i
        print("New End Frequency: ", endfreq)

        freqs = [*np.arange(startfreq, endfreq+freqstep, freqstep)]
        print(freqs)
        data = []

        for x in np.arange(startfreq, endfreq+freqstep, freqstep):
            cw.write_one_sample_pulse_frequency(x, 0.5, 10)
            print(x)
            time.sleep(.05)
            AI1.start() 
            #print(Input[0].get_data())
            data.append(float(sum(AI1.read(number_of_samples_per_channel = (sampstot)))/averages))
            AI1.stop()
            time.sleep(0.1)

    #---------------Data Analysis----------------#
            
        df = pd.DataFrame()
        df["Freqs"] = freqs
        df["Data"] = data

        Fourier = fft(data)
        real = Fourier.real
        imag = Fourier.imag

        df["fft"] = Fourier
        df["fft-real"] = real
        df["fft-imag"] = imag

    #------------------Save to sequenced File--------#
        index = file_path.find('.csv')
        output_line = file_path[:index] + ' ' + str(sequence) + file_path[index:]
        df.to_csv(output_line, sep = ",", index=False)
        sequence += 1


CO1.stop()
CO1.close()

#AI1.stop()
AI1.close()

#plt.plot(freqs,abs(real)+abs(imag), linestyle = "solid")
#plt.show()
