# Supplementary material for: Asynchronous Stepped Fourier Transform Ion Mobility Spectrometry
Source: J Am Soc Mass Spectrom. 2025 Dec 8;37(1):86–94. doi: 10.1021/jasms.5c00220 (PMC12784390; doi:10.1021/jasms.5c00220)
Supplement: Supplementary file 1 [file js5c00220_si_001.zip › Supplemental Materials/Raspberry Pi/Bill Of Materials.txt]

Partlist

Exported from Raspi 3.0 v5.sch at 6/30/2025 3:53 PM

EAGLE Version 9.7.0 Copyright (c) 1988-2025 Autodesk, Inc.

Assembly variant: 

Part     Value          Device                      Package          Library             Sheet

J1       BNCPTH         BNCPTH                      BNC              SparkFun-Connectors 1
JP1                     JP1E                        JP1              jumper              1
JP3      PINHD-2X20     PINHD-2X20                  2X20             Library             1
R1       27             R-US_CHIP-1206(3216-METRIC) RESC3216X70      Resistor            1
R2       27             R-US_CHIP-1206(3216-METRIC) RESC3216X70      Resistor            1
U$1      PINHD-1X10     PINHD-1X10                  1X10-BIG         adafruit            1
U$2      PINHD-1X10     PINHD-1X10                  1X10-BIG         adafruit            1
U2       HFBR-1522ETZ   HFBR-1522ETZ                HFBR-1522ETZ_BRA Switches_Davis      1
U3       HFBR-1522ETZ   HFBR-1522ETZ                HFBR-1522ETZ_BRA Switches_Davis      1
