# Supplementary material for: Asynchronous Stepped Fourier Transform Ion Mobility Spectrometry
Source: J Am Soc Mass Spectrom. 2025 Dec 8;37(1):86–94. doi: 10.1021/jasms.5c00220 (PMC12784390; doi:10.1021/jasms.5c00220)
Supplement: Supplementary file 1 [file js5c00220_si_001.zip › Supplemental Materials/Raspberry Pi/Raspberry Pi FTIMS.py]

import time
import numpy as np
import pandas as pd
from scipy.fft import fft, ifft
import matplotlib.pyplot as plt
from tkinter import filedialog
from sys import stdout
from daqhats import mcc118, OptionFlags, HatIDs, HatError
from daqhats_utils import select_hat_device, enum_mask_to_string, \
chan_list_to_mask
import RPi.GPIO as GPIO
import daqhats


#----------- User Inputs -------------#
startfreq = 10
finalfreq = 4000
freqstep = 5
averages = 1
numpts = 100

#---------- Calculations --------------#
timeper = float(1/startfreq)
sampfreq = float(numpts/timeper)
sampstot = int(numpts*averages)
timetotfreq = timeper*averages

#---------- GPIO -------------------#
W_CLK = 32
FQ_UD = 36
DATA = 38
RESET = 40

#---------- File Dialog Setup -----------#
sequence = 1

file_path = filedialog.asksaveasfilename(defaultextension=".csv",filetypes=[("csv file",".csv")], initialdir = "C:/IMS Data")

#-------- Analog Input Function -----------#
def AI(numpts, sampfreq):
    channels = [0]
    channel_mask = chan_list_to_mask(channels)
    num_channels = len(channels)

    samples_per_channel = numpts
    scan_rate = sampfreq
    options = OptionFlags.DEFAULT


    try:
        # Select an MCC 118 HAT device to use.
        address = select_hat_device(HatIDs.MCC_118)
        hat = mcc118(address)
        actual_scan_rate = hat.a_in_scan_actual_rate(num_channels, scan_rate)

        # Configure and start the scan.
        hat.a_in_scan_start(channel_mask, samples_per_channel, scan_rate,
                            options)

        Datapt = read_and_display_data(hat, samples_per_channel, num_channels)

        hat.a_in_scan_stop()
        hat.a_in_scan_cleanup()

    except (HatError, ValueError) as err:
        print('\n', err)
    
    print(Datapt)
    return Datapt

def read_and_display_data(hat, samples_per_channel, num_channels):

    total_samples_read = 0
    read_request_size = 500
    timeout = 5.0

    # Continuously update the display value until Ctrl-C is
    # pressed or the number of samples requested has been read.
    while total_samples_read < samples_per_channel:
        read_result = hat.a_in_scan_read(read_request_size, timeout)

        # Check for an overrun error
        if read_result.hardware_overrun:
            print('\n\nHardware overrun\n')
            break
        elif read_result.buffer_overrun:
            print('\n\nBuffer overrun\n')
            break

        samples_read_per_channel = int(len(read_result.data) / num_channels)
        total_samples_read += samples_read_per_channel
        print(samples_read_per_channel)
        #print(read_result)
        # Display the last sample for each channel.
    
        Data = (sum(read_result.data))
        stdout.flush()
    return Data

#----------- Frequency Board Control ------------#
def freqchange(frequency):
    GPIO.setmode(GPIO.BOARD)
    GPIO.setwarnings(False)
    GPIO.setup(W_CLK, GPIO.OUT)
    GPIO.setup(FQ_UD, GPIO.OUT)
    GPIO.setup(DATA, GPIO.OUT)
    GPIO.setup(RESET, GPIO.OUT)
    GPIO.output(W_CLK, False)
    GPIO.output(FQ_UD, False)
    GPIO.output(DATA, False)
    GPIO.output(RESET, False)
    pulseHigh(RESET)
    pulseHigh(W_CLK)
    pulseHigh(FQ_UD)
    sendFrequency(frequency)

# Functions to send a pulse to GPIO pin
def pulseHigh(pin):
	GPIO.output(pin, True)
	GPIO.output(pin, True)
	GPIO.output(pin, False)
	return 

def tfr_byte(data):
	for i in range (0,8):
		GPIO.output(DATA, data & 0x01)
		pulseHigh(W_CLK)
		data=data>>1
	return

def sendFrequency(frequency):
	freq=int(frequency*4294967296/125000000)
	for b in range (0,4):
		tfr_byte(freq & 0xFF)
		freq=freq>>8
	tfr_byte(0x00)
	pulseHigh(FQ_UD)
	return

def stop(self):
    pulseHigh(RESET)

print(AI(numpts,sampfreq))

#-------- FTIMS Code ---------#

freqs = [*np.arange(startfreq, finalfreq+freqstep, freqstep)]
data = []

for x in freqs:
     print(x)
     freqchange(x)
     GPIO.cleanup
     time.sleep(0.1)
     data.append(AI(numpts,sampfreq))
     GPIO.cleanup
     time.sleep(0.1)

#---------------Data Analysis----------------#
            
df = pd.DataFrame()
df["Freqs"] = freqs
df["Data"] = data

Fourier = fft(data)
real = Fourier.real
imag = Fourier.imag

df["fft"] = Fourier
df["fft-real"] = real
df["fft-imag"] = imag

#------------------Save to sequenced File--------#
index = file_path.find('.csv')
output_line = file_path[:index] + ' ' + str(sequence) + file_path[index:]
df.to_csv(output_line, sep = ",", index=False)
