# Supplementary material for: Asynchronous Stepped Fourier Transform Ion Mobility Spectrometry
Source: J Am Soc Mass Spectrom. 2025 Dec 8;37(1):86–94. doi: 10.1021/jasms.5c00220 (PMC12784390; doi:10.1021/jasms.5c00220)
Supplement: Supplementary file 1 [file js5c00220_si_001.zip › Supplemental Materials/Single Gate Python Control/Combine all files - Single Gate.py]

import os
import pandas as pd
from tkinter import filedialog

allfiles=os.listdir(os.getcwd())
imlist=[filename for filename in allfiles if  filename[-4:] in [".csv"]]

df = pd.DataFrame()

Columns = pd.DataFrame()

for ind, i in enumerate(imlist):
    df_int = pd.DataFrame()
    file = pd.read_csv(i)
    if ind == 0:
        Time = file['Time (ms)']
        df_int['Time'] = Time
 
    Columns = file

    del Columns['Time (ms)']

    #print(Columns.mean(axis = 0))

    df_int[i+' Intensity'] = Columns.mean(axis = 1)
    df_int.reset_index
    #print(df_int)
    df.reset_index
    df = pd.concat([df,df_int],axis = 1)

#print(df)

file_path = filedialog.asksaveasfilename(defaultextension = ".txt", filetypes = [("txt file", ".txt")], initialdir = os.getcwd())
df.to_csv(file_path, sep = "\t", index = False, decimal = ".")
