# Supplementary material for: Asynchronous Stepped Fourier Transform Ion Mobility Spectrometry
Source: J Am Soc Mass Spectrom. 2025 Dec 8;37(1):86–94. doi: 10.1021/jasms.5c00220 (PMC12784390; doi:10.1021/jasms.5c00220)
Supplement: Supplementary file 1 [file js5c00220_si_001.zip › Supplemental Materials/Single Gate Python Control/IMS_Python_V1.12.py]

#--------------------------------------------------------------------------------------------------------#
        #DTIMS Control Softare
        #(c) Eric Davis, Whitworth University, 2023 (ericdavis@whitworth.edu)
        #Software held under Apache License Version 2.0 - Open Source Initiative
        #Users may use, modify, copy, or redistribute any of this code, just keep my name on it
#--------------------------------------------------------------------------------------------------------#

# Export to EXECUTABLE Command: pyinstaller --noconfirm --onefile --windowed  "D:/OneDrive/OneDrive - Whitworth University/Documents/Research/Python/IMS Software/Versions/IMS_Python_V1.12.py" --copy-metadata nidaqmx
    #This was required as it would error out on nidaqmx without the additional inclusion at the end. Edit the path/filename according to specific file structure.

#---------Functional-------------#
# IMS Pulsing - using Counter out 0 on nidaqmx device
# Triggered analog input
# triggered data acquisition and display
# Saving data out to CSV
# HV control using AO and AI
# HV warning light on HV on/off

#---------To Do------------------#
# 2. Add ability to display prior iterations (V1.1)
# 3. Add Load Function (V1.2)
# 4. Add cursors to plot(s) - selection for Rp, Ko (V1.3)
# 5. Add Rp and K0 calculators - Requires new user inputs for P, T (V1.4)

#-----------Wishlist-----------#
# Integrated sensors for P, T, %Rh as desired
# Peak Fitting functions
# FTIMS Capabilities
# VSIMS Capabilities

#--------------------------------------#
                #Imports#
#--------------------------------------#
#tkinter imports:
from tkinter import * 
from tkinter.filedialog import asksaveasfile

#NI DAQMX Imports:
import nidaqmx
from nidaqmx.stream_writers import CounterWriter
from nidaqmx.constants import AcquisitionType

#Matplotlib imports:
from matplotlib.figure import Figure
from matplotlib.backends.backend_tkagg import (FigureCanvasTkAgg, 
NavigationToolbar2Tk)
from matplotlib.backends.backend_tkagg import FigureCanvasTkAgg

#Misc other imports:
import time
import threading
import numpy as np
import pandas as pd

#-----------GUI Configuration----------#

root = Tk()
root.title("IMS Control")
root.configure(bg = "black")
root.resizable(width = 0, height = 0)
plotcolor = "r"
root.geometry("1350x850")

#--------------------------------------#
                #User inputs#
#--------------------------------------#

#GUI Defaults - adjusting these will change the default values in the GUI displayed to the user
averages = 5    #Number of averages at each frequency step - SOFTWARE WILL USE THIS VALUE TO CALCULATE TIME REQUIRED AT LOWEST FREQUENCY USE THE TRIGGER TO AVERAGE THIS SAME AMOUNT OF TIME AT EACH STEP
numpts = 4000   #Number of data points to take at each frequency setp
scantime = 50   #Scan time (ms) - user entries will change these in the GUI. This is the default value
pulsetime = 0.2     #time of pulse in ms

#Script adjustable inputs:
scanpulsedelay = 5  #Adds a small buffer to the pulser time to allow ADC to catch next trigger -- ADJUSTABLE

#--------------------------------------#
        #Background Calculations#
#--------------------------------------#

scantimepulse = scantime + scanpulsedelay
scanrate = numpts/(scantime/1000)
IMSvout = 0
ESIvout = 0

autoscalex = True
autoscaley = True
autoscalex2d = True
autoscaley2d = True
autoscalez2d = True
dit = []
#--------------------------------------#
        #NIDAQMX intializations#
#--------------------------------------#
#Counter Output Tasks
CO1 = nidaqmx.Task()    #Initializes Counter Output for primary pulse
CO1.co_channels.add_co_pulse_chan_time("Dev1/ctr0", high_time = (pulsetime/1000), low_time = (scantimepulse/1000)) #Sets pulse length and duty cycle to match default settings
CO1.timing.cfg_implicit_timing(sample_mode=AcquisitionType.CONTINUOUS) #Pulser will continue to pulse from start to stop commands
cw = CounterWriter(CO1.out_stream, True) #Sets configurable variable for the counter writer

#Analog Input Tasks

AI2 = nidaqmx.Task()    #AI2 = IMS HV return V
AI2.ai_channels.add_ai_voltage_chan("Dev1/ai2", max_val = 10)
AI3 = nidaqmx.Task()    #AI3 = ESI HS return V
AI3.ai_channels.add_ai_voltage_chan("Dev1/ai3", max_val = 10)


#Analog Output Tasks
AO0 = nidaqmx.Task()
AO0.ao_channels.add_ao_voltage_chan("Dev1/ao0")
AO1 = nidaqmx.Task()
AO1.ao_channels.add_ao_voltage_chan("Dev1/ao1")

AO0.write(0)
AO1.write(0)

AO0.stop()
AO1.stop()

#Digital output Tasks

DO0 = nidaqmx.Task()
DO0.do_channels.add_do_chan("Dev1/port0/line0")

DO0.write(False)


#--------------------------------------#
        #Globals#
#--------------------------------------#

dtime = [] #Global array for drift time (x) axis
data = [] #Global array for collection of data within collection for loop
datavg = [] #Global array for holding the most recent average taken
datait = [] #Global array to hold all data data in the last experiment
stop = False #Stop immediately - stop all averages
stop1 = False #Stops after current iteration
start = False #Internal global for monitoring if the user has previously sent a start command - prevents double clicking on start
HVstatus = False #Internal global for tracking status of HV output
maxv = 20000


#--------------------------------------#
        #Definitional Arguments#
#--------------------------------------#

def plotupdate(): #Gets data from the most recent run and redraws the plots
   global dtime
   global datavg
   global autoscalex
   global autoscaley
   global plot1
   global plot2
   global canvas
   global canvas2
   global dit
   global autoscalez2d
   #print(len(dtime))
   #print((datavg))
   fig.clear()
   plot1 = fig.subplots()
   plot1.plot(dtime,datavg, plotcolor)
   plot1.set_xlabel("Time (ms)")
   plot1.set_ylabel("Intensity (a.u.)")
   fig2.clear()
   plot2 = fig2.subplots()
   vminsetread = float(zaxis2d_min.get())
   vmaxsetread = float(zaxis2d_max.get())
   if autoscalez2d:
       vminset = -10
       vmaxset = 10
   else:
       if vminsetread > vmaxsetread:
          vminset = -10
          vmaxset = 10
       else:
          vminset = vminsetread
          vmaxset = vmaxsetread    
   plot2.pcolormesh(dit, dtime, np.transpose(datait), cmap = "rainbow", shading = 'gouraud', vmin = vminset, vmax = vmaxset)
   plot2.set_xlabel("Iteration")
   plot2.set_ylabel("Time (ms)")
   axisupdate()

def axisupdate():
    global plot1
    global plot2
    global autoscalex
    global autoscaley
    global autoscalex2d
    global autoscaley2d
    global canvas
    global canvas2
    plot1.set_xlim([float(xaxis_min.get()), float(xaxis_max.get())])
    plot1.set_ylim([float(yaxis_min.get()), float(yaxis_max.get())])
    plot1.autoscale(enable = autoscalex, axis = "x", tight = True)
    plot1.autoscale(enable = autoscaley, axis = "y", tight = True)
    canvas.draw()
    canvas.get_tk_widget().pack()
    plot2.set_xlim([float(xaxis2d_min.get()), float(xaxis2d_max.get())])
    plot2.set_ylim([float(yaxis2d_min.get()), float(yaxis2d_max.get())])

    plot2.autoscale(enable = autoscalex2d, axis = "x", tight = True)
    plot2.autoscale(enable = autoscaley2d, axis = "y", tight = True)   
    canvas2.draw()
    canvas2.get_tk_widget().pack()    

def counterstart(): #Starts the counter and sets the most recent timing values
    global AI1
    global AI2
    global AI3

    AI2.stop()
    AI2.close()
    AI3.stop()
    AI3.close()
    
    AI1 = nidaqmx.Task("Signal Input")    #Initializes Analog Input
    AI1.ai_channels.add_ai_voltage_chan("Dev1/ai1:3", max_val = 10) #Initializes analog input for IMS data
    AI1.triggers.start_trigger.cfg_dig_edge_start_trig("PFI12") #Sets triggering to counter output
    AI1.triggers.start_trigger.retriggerable = True
    
    CO1.stop()  #Stops Counter in case it is currently running when button is pressed
    CO1.start() #Starts Counter
    pulsetime = float(pulse_input.get())
    scantime = float(scant_input.get())
    cw.write_one_sample_pulse_time(high_time = (pulsetime/1000), low_time = ((scantime+scanpulsedelay)/1000)) #Counter output 0 on NI 6341 is pin 89, gnd is pin 90
    #print("Counter started")
    time.sleep(0.25) #short delay to ensure the pulser is pulsing at the intended frequency before data collection begins

def button_stop_command():
  # If the STOP button is pressed then terminate both data collection loops (average and iteration)
  global stop
  global stop1
  if start == True:
    stop = True
    stop1 = True

def button_stop_command_it():
  # If the STOP button is pressed then terminate the iteration loop but allows average loop to continue until complete
  global stop
  global stop1
  if start == True:
    stop = False
    stop1 = True

def button_start_command(): #MAIN LOOP FOR DATA COLLECTION - utilizes threading to allow this to run while the GUI looks for start/stop commands
  global start  
  global HVstatus
  global stop
  global stop1
  global AI1
  global AI2
  global AI3
  global dit  
  
  if start != True: #Checks if a start command has already been received and ignores any start commands from the user while this function is running.
    global dtime
    global datait
    global datavg
    global stop
    global stop1
    global maxv
    stop = False
    start = True
    numpts = int(nump_input.get())
    scantime = float(scant_input.get())
    scanrate = (numpts/(scantime/1000))
    averages = float(avg_input.get())
    
    counterstart()
    
    AI1.timing.cfg_samp_clk_timing(scanrate, sample_mode=AcquisitionType.FINITE, samps_per_chan = numpts)    #Sets timing to collect total number of points requested
    dt = (1/scanrate)*1000  #Calculates the time constant for each datapoint obtained (in ms)
    #print(dt)
    y = 0
    dtime = []
    for x in range(numpts): #Creates x-axis according to user settings
       dtime.append(y)
       y += dt
    
    x = 1
    z = 1
    dit = []
    datait = []
    data = []
    datar = []
    IMSVdata_avg = []
    ESIVdata_avg = []
    IMSVdata = []
    ESIVdata = []
    
    while not stop1: #iteration loop - will continue indefinetly until user clicks stop
       #print("Iteration %d" %z) #uncomment for debugging
       iteration["text"] = "Iteration " + str(z)
       dit.append(z)
       z +=1
       data = []
       datar = []
       AI1.start()
       while x <= averages and not stop: #averages loop - will reset after #averages has been reached
        datar.append(AI1.read(number_of_samples_per_channel = (numpts))) #reads data from NI device and recorders into data array
        average["text"] = "Average " + str(x) #appends average display to give current average recorded
        x += 1
       AI1.stop()
       x = 1
       datar_array = np.array(datar)
       datavg = np.mean(datar_array[:,0], axis=0) #averages data array to produce displayed spectrum
       ESIVdata_avg = np.mean(datar_array[:,2], axis = 0)
       IMSVdata_avg = np.mean(datar_array[:,1], axis = 0)
       IMSVin['text'] = "IMS Voltage: " + str(round(((IMSVdata_avg[0])/10)*maxv,2))
       ESIVin['text'] = "ESI Bias: "+ str(round(((ESIVdata_avg[0])/10)*maxv,2))
       #print(len(datavg))
       datait.append(datavg) #Appends averaged data onto overall data for display on 2D plot and saving
       IMSVdata.append(IMSVdata_avg)
       ESIVdata.append(ESIVdata_avg) 

       #print(len(datavg))

       plotupdate() #Updates all plots
        
    AI1.stop() #stops the AI task
    AI1.close()
    CO1.stop() #Stops the counter task
    start = False #resets start/stop commands for next time user clicks "Start"
    stop1 = False
    AI2 = nidaqmx.Task("IMS V Input")    #AI2 = IMS HV return V
    AI2.ai_channels.add_ai_voltage_chan("Dev1/ai2", max_val = 10)
    AI3 = nidaqmx.Task("ESI V Input")    #AI3 = ESI HS return V
    AI3.ai_channels.add_ai_voltage_chan("Dev1/ai3", max_val = 10)
    #print(len(dtime))
    #print(len(datavg))


def button_starter(): #Threading split to allow start command to run while GUI is still active
  t = threading.Thread(target=button_start_command)
  t.start()

def load_command():  #TO DO - Create ability to load data file - Will need to uncomment the button_load grid command below to make functional
   time.sleep(0.1)

def save_command():  #Opens file dialog for saving data as a *.csv file. Data maintained in memory until next analysis is begun.
   global start  #Imports global start to check if data is currently being obtained.
   if start != True: #Prevents call while data is being obtained
        global datait #Imports data for saving
        global dtime
        datasave = pd.DataFrame(np.transpose(datait)) #Creates new dataframe using the iteration data transposed.
        datasave.columns = ["Iteration " + str(i) for i in range(1, datasave.shape[1] + 1)] #Renames each column to iteration number
        datasave.insert(value = dtime, loc=0, column = "Time (ms)")
        datasave.to_csv((asksaveasfile(initialfile = 'Untitled.csv', defaultextension='.csv', 
                                       filetypes=[("CSV Files","*.csv"),("All Files", "*.*")])), 
                                       sep=',',index=False)   #Calls a file dialog box to save the data
        #print(datasave)

def startstopHV():
   global HVstatus
   global IMSvout
   global ESIvout
   global start
   if start != True:
      if HVstatus == True:
        HVstatus = False
        DO0.write(False)
        IMSvout = 0
        ESIvout = 0
        AO0.write(IMSvout)
        AO1.write(ESIvout)
        button_hvonoff.configure(bg = "#36db23", text = "Turn HV ON")
      else:
        HVstatus = True
        DO0.write(True)
        updateHV()
        button_hvonoff.configure(bg = "#ff1717", text = "Turn HV OFF")
      
def updateHV():
   global IMSvout
   global ESIvout
   global HVstatus
   global start
   if start != True:
      IMSoutread = float(IMSV_input.get())
      ESIoutread = float(ESIV_input.get())
      IMSvout = (IMSoutread/maxv)*10
      ESIvout = (ESIoutread/maxv)*10+IMSvout
      AO0.write(IMSvout)
      AO1.write(ESIvout)

def readV():
   global start
   if start != True:
        global maxv
        IMSVin['text'] = "IMS Voltage: " + str(round(((AI2.read(number_of_samples_per_channel=1)[0])/10)*maxv,2))
        ESIVin['text'] = "ESI Bias: "+ str(round(((AI3.read(number_of_samples_per_channel=1)[0])/10)*maxv,2))
        AI2.stop()
        AI3.stop()
   root.after(250, readV)

def ascalex():
    global autoscalex
    autoscalex = not autoscalex
    if autoscalex:
        autoscale_buttonx.config(bg = "green", text = "X-axis AS ON")
    else:
        autoscale_buttonx.config(bg = "red", text = "X-axis AS OFF")
    axisupdate()

def ascaley():
    global autoscaley
    autoscaley = not autoscaley
    if autoscaley:
        autoscale_buttony.config(bg = "green", text = "Y-axis AS ON")
    else:
        autoscale_buttony.config(bg = "red", text = "Y-axis AS OFF")
    axisupdate()

def ascalex2d():
    global autoscalex2d
    autoscalex2d = not autoscalex2d
    if autoscalex2d:
        autoscale_buttonx2d.config(bg = "green", text = "X-axis AS ON")
    else:
        autoscale_buttonx2d.config(bg = "red", text = "X-axis AS OFF")
    axisupdate()

def ascaley2d():
    global autoscaley2d
    autoscaley2d = not autoscaley2d
    if autoscaley2d:
        autoscale_buttony2d.config(bg = "green", text = "Y-axis AS ON")
    else:
        autoscale_buttony2d.config(bg = "red", text = "Y-axis AS OFF")
    axisupdate()

def ascalez2d():
    global autoscalez2d
    autoscalez2d = not autoscalez2d
    if autoscalez2d:
        autoscale_buttonz2d.config(bg = "green", text = "Z-axis AS ON")
    else:
        autoscale_buttonz2d.config(bg = "red", text = "Z-axis AS OFF")
    plotupdate()


#--------------------------------------#
        #GUI Frames #
#--------------------------------------#
pltframe = Frame(master = root, bg = "white", highlightbackground = "black", highlightthickness=1) #Frame for main IMS Plot
dataframe = Frame(master = root, bg = "black") #Frame for reporting back data - utilizes white label widgets
plt2frame = Frame(master = root, bg = "white", highlightbackground = "black", highlightthickness=1) #Frame for 2D Colormap
inputframe = Frame(master = root, bg = "black") #Frame for user input - utilizes blue label and entry widgets
hvoutframe = Frame(master = root, bg= "black")
hvinframe = Frame(master = root, bg = "black")


#--------------------------------------#
        #GUI Widgets#
#--------------------------------------#
#Buttons:
button_start = Button(root, text="START", padx=30, pady=10, command=button_starter, bg = "#36db23") #Start Analysis Button
button_stopinst = Button(root, text="STOP Immediately", padx=5, pady=10, command=button_stop_command, bg = "red") #Stop Analysis Button
button_stopafter = Button(root, text = "STOP after iteration", padx = 5, pady = 10, command = button_stop_command_it, bg = "red") #Stop analysis after next iteration button
button_load = Button(root, text = "Load File", padx = 30, pady=10, command = load_command) #Load old file 
button_save = Button(root, text = "Save File", padx = 30, pady=10, command = save_command) #Save current data
button_hvonoff = Button(root, text = "Turn HV ON", padx = 30, pady = 10, command = startstopHV, bg = "#36db23")
button_updateHV = Button(hvoutframe, text = "Update HV Values",padx = 30, pady = 10, command = updateHV)

#Data Output Labels:
iteration = Label(master = dataframe, text = "Iteration 0", bg = "black", fg = "white", font = ("Arial", 16, "bold")) #Label for current iteration
average = Label(master = dataframe, text = "Average 0", bg = "black", fg = "white", font = ("Arial", 16, "bold")) #Label for current average
IMSVin = Label(master = hvinframe,text = "IMS Voltage: 0", bg = "black", fg = "white", font = ("Arial", 16, "bold"))
ESIVin = Label(master = hvinframe,text = "ESI Bias: 0", bg = "black", fg = "white", font = ("Arial", 16, "bold"))
IMSVinV = Label(master = hvinframe, text= " V", bg = "black", fg = "white", font = ("Arial", 16, "bold"))
ESIVinV = Label(master = hvinframe, text= " V", bg = "black", fg = "white", font = ("Arial", 16, "bold"))

#GUI User Inputs:
avg_input = Entry(master = inputframe, justify = "right", font = ("Arial", 16, "bold"), width = 6) #User input for number of averages
avg_input.insert(0, averages) #Sets default averages to 10
avg_inputl = Label(master = inputframe, text = "Averages: ", bg = "black", fg = "#0597ff", font = ("Arial", 16, "bold")) #Label for averages
scant_input = Entry(master = inputframe, justify = "right", font = ("Arial", 16, "bold"), width = 6) #User input for scantime
scant_input.insert(0, scantime) #Sets default scantime to 50 ms
scant_inputl = Label(master = inputframe, text = "Scan Time (ms): ", bg = "black", fg = "#0597ff", font = ("Arial", 16, "bold")) #Label for scantime entry widget
nump_input = Entry(master = inputframe, justify = "right", font = ("Arial", 16, "bold"), width = 6) #User input for number of points to measure
nump_input.insert(0, numpts) #Sets default number of points to 4000
nump_inputl = Label(master = inputframe, text = "Number of Points: ", bg = "black", fg = "#0597ff", font = ("Arial", 16, "bold")) #Label for number of points input
pulse_input = Entry(master = inputframe, justify = "right", font = ("Arial", 16, "bold"), width = 6) #User input for pulse width
pulse_input.insert(0, pulsetime) #Sets default to 0.2 ms pulse width
pulse_inputl = Label(master = inputframe, text = "Pulse Width (ms): ", bg = "black", fg = "#0597ff", font = ("Arial", 16, "bold")) #Label for pulse width
IMSV_input = Entry(master = hvoutframe, justify = "right", font = ("Arial", 16, "bold"), width = 6)
IMSV_input.insert(0, 10000)
IMSV_inputl = Label(master = hvoutframe, text = "IMS Voltage: ", bg = "black", fg = "#0597ff", font = ("Arial", 16, "bold"))
ESIV_input = Entry(master = hvoutframe, justify = "right", font = ("Arial", 16, "bold"), width = 6)
ESIV_input.insert(0,3000)
ESIV_inputl = Label(master = hvoutframe, text = "ESI Bias: ", bg = "black", fg = "#0597ff", font = ("Arial", 16, "bold"))

xaxis_min = Entry(master = dataframe, justify = "right", font = ("Arial", 16, "bold"), width = 6) #User input for number of averages
xaxis_min.insert(0, 0)
xaxis_minl = Label(master = dataframe, text = "X-Axis Min: ", bg = "black", fg = "#0597ff", font = ("Arial", 16, "bold"))
xaxis_max = Entry(master = dataframe, justify = "right", font = ("Arial", 16, "bold"), width = 6) #User input for number of averages
xaxis_max.insert(0, 50)
xaxis_maxl = Label(master = dataframe, text = "X-Axis Max: ", bg = "black", fg = "#0597ff", font = ("Arial", 16, "bold"))

yaxis_min = Entry(master = dataframe, justify = "right", font = ("Arial", 16, "bold"), width = 6) #User input for number of averages
yaxis_min.insert(0, 0)
yaxis_minl = Label(master = dataframe, text = "Y-Axis Min: ", bg = "black", fg = "#0597ff", font = ("Arial", 16, "bold"))
yaxis_max = Entry(master = dataframe, justify = "right", font = ("Arial", 16, "bold"), width = 6) #User input for number of averages
yaxis_max.insert(0, 5)
yaxis_maxl = Label(master = dataframe, text = "Y-Axis Max: ", bg = "black", fg = "#0597ff", font = ("Arial", 16, "bold"))

autoscale_buttonx = Button(master = inputframe, text = "X-axis AS ON", bg = "green", command = ascalex, width = 15, font = ("Arial", 16, "bold"))
autoscale_buttony = Button(master = inputframe, text = "Y-axis AS ON", bg = "green", command = ascaley, width = 15, font = ("Arial", 16, "bold"))

update_scale = Button(master = dataframe, text = "Update Scales", command = axisupdate)

xaxis2d_min = Entry(master = hvinframe, justify = "right", font = ("Arial", 16, "bold"), width = 6) #User input for number of averages
xaxis2d_min.insert(0, 0)
xaxis2d_minl = Label(master = hvinframe, text = "X-Axis Min: ", bg = "black", fg = "#0597ff", font = ("Arial", 16, "bold"))
xaxis2d_max = Entry(master = hvinframe, justify = "right", font = ("Arial", 16, "bold"), width = 6) #User input for number of averages
xaxis2d_max.insert(0, 50)
xaxis2d_maxl = Label(master = hvinframe, text = "X-Axis Max: ", bg = "black", fg = "#0597ff", font = ("Arial", 16, "bold"))

yaxis2d_min = Entry(master = hvinframe, justify = "right", font = ("Arial", 16, "bold"), width = 6) #User input for number of averages
yaxis2d_min.insert(0, 0)
yaxis2d_minl = Label(master = hvinframe, text = "Y-Axis Min: ", bg = "black", fg = "#0597ff", font = ("Arial", 16, "bold"))
yaxis2d_max = Entry(master = hvinframe, justify = "right", font = ("Arial", 16, "bold"), width = 6) #User input for number of averages
yaxis2d_max.insert(0, 50)
yaxis2d_maxl = Label(master = hvinframe, text = "Y-Axis Max: ", bg = "black", fg = "#0597ff", font = ("Arial", 16, "bold"))

zaxis2d_min = Entry(master = hvinframe, justify = "right", font = ("Arial", 16, "bold"), width = 6) #User input for number of averages
zaxis2d_min.insert(0, -1)
zaxis2d_minl = Label(master = hvinframe, text = "Z-Axis Min: ", bg = "black", fg = "#0597ff", font = ("Arial", 16, "bold"))
zaxis2d_max = Entry(master = hvinframe, justify = "right", font = ("Arial", 16, "bold"), width = 6) #User input for number of averages
zaxis2d_max.insert(0, 1)
zaxis2d_maxl = Label(master = hvinframe, text = "Z-Axis Max: ", bg = "black", fg = "#0597ff", font = ("Arial", 16, "bold"))

autoscale_buttonx2d = Button(master = hvoutframe, text = "X-axis AS ON", bg = "green", command = ascalex2d, width = 15, font = ("Arial", 16, "bold"))
autoscale_buttony2d = Button(master = hvoutframe, text = "Y-axis AS ON", bg = "green", command = ascaley2d, width = 15, font = ("Arial", 16, "bold"))
autoscale_buttonz2d = Button(master = hvoutframe, text = "Z-axis AS ON", bg = "green", command = ascalez2d, width = 15, font = ("Arial", 16, "bold"))
update_scale2d = Button(master = hvinframe, text = "Update Scales", command = plotupdate)


#--------------------------------------#
        #Matplotlib Plots#
#--------------------------------------#
# Main IMS Plot:
#pltlabel = Label(pltframe, text = "IMS Plot", font = ("Arial", 16, "bold"), bg = "white")
#pltlabel.pack(side = TOP)
fig = Figure(figsize = (8,4), dpi = 80)
plot1 = fig.subplots()
plot1.plot(dtime,datavg)
plot1.set_xlabel("Time (ms)")
plot1.set_ylabel("Intensity (a.u.)")
canvas = FigureCanvasTkAgg(fig, master = pltframe)
canvas.draw()
canvas.get_tk_widget().pack(side = BOTTOM)
toolbar = NavigationToolbar2Tk(canvas, pltframe)
toolbar.update()
canvas.get_tk_widget().pack(side = TOP)

# 2D colormap Plot:
fig2 = Figure(figsize = (8,4), dpi = 80)
plot2 = fig2.subplots()
plot2.pcolormesh([np.transpose(datait),dtime], cmap = "rainbow")
plot2.set_xlabel("Iteration")
plot2.set_ylabel("Time (ms)")
canvas2 = FigureCanvasTkAgg(fig2, master = plt2frame)
canvas2.draw()
canvas2.get_tk_widget().pack(side = BOTTOM)
toolbar2 = NavigationToolbar2Tk(canvas, plt2frame)
toolbar2.update()
canvas2.get_tk_widget().pack(side = TOP)

#--------------------------------------#
        #GUI Layout#
#--------------------------------------#
button_start.grid(row=1,column=1, pady = 10) #Start Button Position
button_stopinst.grid(row=1, column=4, pady = 10) #Stop Button Position
button_stopafter.grid(row=1, column=5, pady = 10)
pltframe.grid(row = 2, column = 1, columnspan = 5, rowspan = 2) #Main IMS Plot Position
#button_load.grid(row = 1, column = 2, padx = 10, pady = 10)
button_save.grid(row = 1, column = 3, padx = 10, pady = 10)
button_hvonoff.grid(row = 1, column = 6, padx = 10, pady = 10, sticky = "w")
dataframe.grid(row = 2, column = 6, sticky = "nw", padx = 5)
iteration.grid(row = 0, pady = 10, sticky = "w")
average.grid(row = 1, pady = 10, sticky = "w")
inputframe.grid(column = 0, row = 2, padx = 5, rowspan = 2, sticky = "n")
avg_inputl.grid(row = 0, column = 0, sticky = "e", pady = 10)
avg_input.grid(row = 0, column = 1, sticky = "w", pady = 10)
scant_inputl.grid(row = 1, column = 0, sticky = "e")
scant_input.grid(row = 1, column = 1, sticky = "w")
nump_inputl.grid(row = 3, column = 0, sticky = "e", pady = 10)
nump_input.grid(row = 3, column = 1, sticky = "w", pady = 10)
pulse_inputl.grid(row = 2, column = 0, sticky = "e")
pulse_input.grid(row = 2, column = 1, sticky = "w")
plt2frame.grid(row = 4, column = 1, columnspan = 5, rowspan = 2, padx = 5)


hvoutframe.grid(row = 4, column = 0, rowspan = 2, pady = 5, sticky = "ne", padx = 5)
hvinframe.grid(row = 4,column = 6, rowspan = 2, pady = 5, sticky = "n", padx = 5)

IMSVin.grid(row = 1, column = 0, sticky = "w")
ESIVin.grid(row = 2, column = 0, sticky = "w", pady = 30)
#IMSVinV.grid(row = 1, column = 2, sticky = "e", padx = 10)
#ESIVinV.grid(row = 2, column = 2, sticky = "e", padx = 10)
button_updateHV.grid(row = 0, column = 0, columnspan = 2, pady = 10)
IMSV_inputl.grid(row = 1, column = 0,sticky = "e", pady = 10)
ESIV_inputl.grid(row = 2, column = 0,sticky = "e", pady = 10)
IMSV_input.grid(row = 1, column = 1,sticky = "w", pady = 10)
ESIV_input.grid(row = 2, column = 1,sticky = "w", pady = 10)


xaxis_minl.grid(row = 2, column = 0, padx = 10, sticky = "w")
xaxis_min.grid(row = 2, column = 1, padx = 10, sticky = "w")
xaxis_maxl.grid(row = 3, column = 0, padx = 10, sticky = "w")
xaxis_max.grid(row = 3, column = 1, padx = 10, sticky = "w")

yaxis_minl.grid(row = 4, column = 0, padx = 10, sticky = "w")
yaxis_min.grid(row = 4, column = 1, padx = 10, sticky = "w")
yaxis_maxl.grid(row = 5, column = 0, padx = 10, sticky = "w")
yaxis_max.grid(row = 5, column = 1, padx = 10, sticky = "w")
update_scale.grid(row = 6, column = 0, rowspan = 2, padx = 10, columnspan = 2)

autoscale_buttonx.grid(row = 4, column = 0, padx = 10, columnspan = 2, sticky = "e")
autoscale_buttony.grid(row = 5, column = 0, padx = 10, columnspan = 2, sticky = "e")

xaxis2d_minl.grid(row = 3, column = 0, padx = 10, sticky = "w", columnspan = 2)
xaxis2d_min.grid(row = 3, column = 1, padx = 10, sticky = "w", columnspan = 2)
xaxis2d_maxl.grid(row = 4, column = 0, padx = 10, sticky = "w", columnspan = 2)
xaxis2d_max.grid(row = 4, column = 1, padx = 10, sticky = "w", columnspan = 2)

yaxis2d_minl.grid(row = 5, column = 0, padx = 10, sticky = "w", columnspan = 2)
yaxis2d_min.grid(row = 5, column = 1, padx = 10, sticky = "w", columnspan = 2)
yaxis2d_maxl.grid(row = 6, column = 0, padx = 10, sticky = "w", columnspan = 2)
yaxis2d_max.grid(row = 6, column = 1, padx = 10, sticky = "w", columnspan = 2)

zaxis2d_minl.grid(row = 7, column = 0, padx = 10, sticky = "w", columnspan = 2)
zaxis2d_min.grid(row = 7, column = 1, padx = 10, sticky = "w", columnspan = 2)
zaxis2d_maxl.grid(row = 8, column = 0, padx = 10, sticky = "w", columnspan = 2)
zaxis2d_max.grid(row = 8, column = 1, padx = 10, sticky = "w", columnspan = 2)

update_scale2d.grid(row = 9, column = 0, rowspan = 2, padx = 10, columnspan = 3)

autoscale_buttonx2d.grid(row = 4, column = 0, padx = 10, columnspan = 2, sticky = "e")
autoscale_buttony2d.grid(row = 5, column = 0, padx = 10, columnspan = 2, sticky = "e")
autoscale_buttonz2d.grid(row = 6, column = 0, padx = 10, columnspan = 2, sticky = "e")

readV()
root.mainloop() #Main loop - runs until window is closed and looks for user inputs

#Stop and close all NiDAQMX tasks upon window close:
CO1.stop()
CO1.close()

AI2.stop()
AI2.close()

AI3.stop()
AI3.close()

AO0.write(0)    #Write 0 to both AO channels to disable V output on close
AO1.write(0)
DO0.write(False)

DO0.stop()
DO0.close()

AO0.stop()
AO0.close()

AO1.stop()
AO1.close()
